# Supplementary material for: A Case of Severe Early Childhood Caries Occurring in a Childhood Cancer Patient
Source: Children (Basel). 2025 Feb 20;12(3):261. doi: 10.3390/children12030261 (PMC11941367; doi:10.3390/children12030261)
Supplement: Supplementary file 1 [file children-12-00261-s001.zip]

Archive with 1 entries (1 files):
- children-3484232-supplementary.pptx
